# Supplementary material for: Magnetic Resonance Imaging Texture Analysis Based on Intraosseous and Extraosseous Lesions to Predict Prognosis in Patients with Osteosarcoma
Source: Diagnostics (Basel). 2024 Nov 15;14(22):2562. doi: 10.3390/diagnostics14222562 (PMC11593140; doi:10.3390/diagnostics14222562)
Supplement: Supplementary file 1 [file diagnostics-14-02562-s001.zip]

Archive with 1 entries (1 files):
- diagnostics-3267021-supplementary.pdf
